# Supplementary material for: Ultra short time to Echo (UTE) MRI for cephalometric analysis–Potential of an x-ray free fast cephalometric projection technique
Source: PLoS One. 2021 Sep 13;16(9):e0257224. doi: 10.1371/journal.pone.0257224 (PMC8437275; doi:10.1371/journal.pone.0257224)
Supplement: S2 File — (XLSX) [file pone.0257224.s002.xlsx]

## Sheet: Landmark_1
3.45087	2.42891	3.47382	1.92216	3.87334	2.22475	3.58428	0.354177
3.94535	2.81279	2.33022	3.06153	3.43263	3.22286	3.95854	0.997302
1.87555	4.27228	2.45194	2.78886	3.79557	3.64797	3.04355	0.392867
2.49966	0.912237	2.91594	3.46432	4.079	3.72961	3.14442	0.472007
4.30859	1.74833	3.58948	3.7548	4.15938	4.14024	3.40405	1.04102
2.81258	3.13373	2.60389	3.84944	2.75109	3.16469	2.89129	1.49909
2.01022	1.60564	2.10844	3.05994	2.99739	3.14279	1.83659	0.247166
1.16647	1.32746	1.59254	1.31119	2.71286	2.03591	2.86235	1.38983
3.50999	4.6	3.29793	3.76414	3.90231	3.85959	3.17994	1.43127
2.70556	3.78725	2.20878	1.90813	1.52263	1.09669	2.16819	0.686873
2.86294	0.375439	3.37904	4.69795	1.83536	5.56324	1.99348	1.52712
1.94152	7.78465	3.41341	8.14738	6.96703	6.61081	4.04329	0.889734
2.82637	3.63359	3.09711	3.94578	3.82529	3.51852	3.51055	1.37728
3.20182	3.09657	2.73032	3.20757	4.49745	3.08881	3.60032	1.10218
0.581488	1.62864	3.90013	3.88034	4.23749	4.07543	3.18307	0.082046
2.21546	3.63375	1.89137	2.89632	2.67949	2.59795	2.63047	1.41326
2.85982	2.11053	2.39906	3.36953	3.81208	3.94826	3.08354	0.349946
4.13032	3.68501	0.897628	2.7362	0.8599	2.82953	3.60276	1.58654
5.07635	4.84964	5.54536	4.00567	5.47367	3.99064	5.37936	1.58889
5.04508	2.00935	3.6812	4.27808	4.36944	4.48416	4.0306	1.48101
1.98838	1.58324	1.76393	1.04925	2.65942	1.79569	6.39848	1.2047
2.14153	1.20522	2.93424	2.2678	2.62706	2.28338	2.90628	1.30736
1.79117	2.11692	1.99224	2.03953	1.93834	2.0699	5.6912	0.871007
3.58606	1.25907	4.33427	4.94165	2.16751	1.8718	2.59919	0.686873
2.10584	2.39031	3.00881	1.85373	4.11008	2.30445	2.69858	1.18695
2.21546	2.58333	1.95824	1.16123	1.85718	2.24484	2.56336	0.121228
1.01871	1.76456	1.83597	1.41752	2.92431	1.03053	2.13843	0.222434
3.01924	2.47853	2.2084	1.79311	1.53925	2.14507	3.37391	0.823057
5.12572	3.39404	1.87046	2.27697	4.19438	2.89093	2.4934	5.34655
2.2795	1.26704	4.70318	5.52108	6.75855	8.60988	7.02302	0.556936
4.62964	5.30243	2.38903	3.45576	2.92431	3.71161	3.60276	2.54994
1.03905	4.75961	5.73756	4.84384	5.30799	5.20605	5.18568	0.60886
3.97417	5.07995	3.30803	6.03433	4.18091	3.93211	3.7717	1.32763
3.04169	1.87228	6.00375	4.63264	5.62198	5.16403	6.02973	1.00999
2.39565	0.949556	3.60393	3.59759	3.88822	4.48628	3.47559	0.458997
5.2696	6.13645	2.98815	2.17676	4.40806	2.04644	0.291325	1.6469
1.94152	1.53682	5.59415	5.57892	6.9974	5.99428	9.83538	1.13588
1.89526	1.64871	2.12111	1.55909	2.06263	1.74637	2.4751	0.928938
1.5604	1.64529	2.52963	2.65028	1.86327	2.18021	2.70036	0.686873
		1.02626	1.77805	0.983032	2.15098	1.52549

## Sheet: Landmark_2
0.947102	0.76955	0.728789	0.586707	0.313145	0.588862	1.10209	0.486512
1.10326	1.87091	0.517836	0.857496	0.799777	0.219495	0.891554	0.623683
1.22315	1.01823	0.451647	0.317123	0.766847	1.19974	0.0793026	1.57368
2.70599	1.42272	0.694293	1.59061	0.0918336	0.779408	2.3104	1.45673
2.22828	1.66992	0.560623	0.296251	0.541891	0.444419	0.63561	0.636241
0.585557	2.41005	0.917318	0.313228	1.11782	0.617471	0.834233	0.33485
1.59833	0.84092	0.478801	0.823875	0.578639	0.795216	0.765849	0.934241
1.43827	3.32074	0.736345	0.341987	0.140719	0.739478	0.60489	0.125913
2.00982	2.38704	1.5529	0.574415	1.24314	0.696696	1.09711	0.738693
2.35979	3.75156	1.25192	0.821388	0.559434	1.01574	1.39348	0.656144
1.37264	1.92295	0.968334	0.580766	0.543967	0.179524	0.929937	0.542417
0.75078	1.50185	1.07507	0.317123	0.46423	0.54885	0.361127	0.268748
1.04742	0.299439	0.4077	0.317123	0.426683	0.40324	0.365506	0.593159
1.96426	1.72645	0.720066	0.239353	0.494837	1.28995	0.748276	0.150523
0.616238	1.1272	1.51038	0.688985	0.975923	0.477265	0.562739	0.597757
0.864514	1.17794	1.53917	0.736883	1.67882	1.25704	1.78747	1.01523
1.23649	0.355227	0.557361	0.690452	2.08017	0.591062	0.174682	1.1065
	0.534202	0.557361	1.2285	0.495239	0.840446	0.914589	1.27439
0.0715037	1.32514	0.279458	0.330836	0.676782	0.435476	0.652148	1.07367
0.482407	2.1369	0.393876	0.580766	1.0032	0.566516	0.621873	0.111822
1.27276	1.32583	0.731297	0.221562	0.342511	0.718435	0.242662	0.694496
1.96104	0.687642	0.94381	0.586408	0.829099	0.968035	1.06332	0.588426
2.42717	1.59908	0.760015	1.36333	0.431761	0.588862	0.448633	0.512011
0.365162	0.617454	0.326554	1.38477	0.822393	0.931842	0.769163	0.604069
1.57968	1.38537	0.897884	0.560378	1.28468	0.437106	0.272584	0.486512
1.21574	2.21772	1.03013	1.25021	0.897811	0.993355	0.699665	0.176723
0.696445	1.27412	1.19582	1.43587	1.01169	1.45821	1.73025	1.01963
1.47326	1.16872	0.928592	0.942979	1.36104	0.99255	0.730533	0.862507
0.801651	0.81601	2.17777	0.238383		0.937896	1.33833	0.695139
1.36411	0.948989	2.05199	1.31738	4.4361	1.93336	1.452	0.79724
0.404231	1.03904	0.597077	0.429384	1.04755	1.11599	1.16014	0.640586
2.04638	4.77439			0.606099	0.744116	0.776678	0.640586
16.7672	4.53852	0.860804	0.902439	1.86719	2.20666	0.36661	0.313984
1.43343		0.863537	0.371517	1.13408	0.286161	1.06285	0.505405
0.503155	0.92939	0.438447	0.552189	0.389848	0.512296	0.59708	0.948331
1.6203	1.52471	0.514578	0.652133	0.872052	0.209242	0.872595	0.249008
1.07673	1.78764	5.19718	0.705084	0.819881	1.20813	9.49776	1.18131
1.40187	0.487167	0.293418	0.499393	0.842002	0.832071	0.272584	0.869298
0.616238	2.47536	1.09556	0.674004	0.417206	0.40324	0.965809	0.313984
1.31811	10.0948	8.92096	0.674004		0.835193	0.352333	0.277694

## Sheet: Landmark_3
4.2965	6.51803	5.22814	1.42207	7.05452	2.65653	4.2705	2.01137
10.5347	7.73368	6.75539	6.82798	7.64239	8.99594	10.2617	0.518616
3.56011	3.12939	3.86583	4.24709	1.88572	2.481	1.87885	0.338551
3.0758	3.08603	2.71775	2.65253	6.60495	2.3104	1.36567	0.544098
2.44436	0.885721	1.91761	1.89819	1.39339	2.98349	2.32626	0.885421
6.77253	2.48795	4.82822	5.66542	7.77837	6.15744	6.95418	1.37154
0.351617	9.00334	6.61499	8.05439	10.8035	5.09591	6.31404	0.69997
7.46525	0.282541	1.60497	1.69738	1.20109	1.84002	0.884907	0.857807
5.65004	4.19188	7.18339	9.42988	1.48052	12.4249	9.31987	2.1927
14.1141	11.8834	11.9268	12.3677	13.4231	12.5561	13.3363	1.60986
3.65081	0.741387	0.217539	4.9337	3.53026	4.0985	3.92424	0.297345
4.79295	3.51822	7.85751	10.4827	8.80297	10.498	14.7222	1.13884
12.2627	7.18501	12.8136	7.99692	10.0769	9.52002	9.16974	0.761541
1.3573	0.586054	2.02297	2.10835	2.09232	1.50847	0.95462	1.02745
0.54661	0.632931	0.56829	1.38676	0.634199	1.18861	1.45701	1.64845
2.37933	1.26634	0.124507	2.01144	5.58114	2.51554	0.946084	2.04817
9.25835	2.19158	0.734131	1.66045	1.0377	1.58348	1.42285	0.630746
	1.5491	16.9021	20.9434	18.1976	19.3548	22.4853	1.25662
8.23265	12.5463	8.34903	12.4449	4.60344	5.44217	8.56923	0.914495
3.38103	0.398316	4.79539	3.06307	0.852256	1.72984	5.60786	0.50315
5.31009	1.2646	1.54938	1.17439	2.00722	6.12561	1.46414	0.59273
1.01414	0.837027	2.07831	10.6551	1.25556	6.11036	12.6255	0.37651
1.19574	1.43413	1.11515	1.23729	1.20211	1.15103	1.26362	0.600115
10.68	11.854	11.4867	12.4125	7.84308	8.72624	10.3093	1.4859
3.32144	1.22722	0.692679	2.58473	2.41547	1.91724	2.09599	1.4327
0.648338	1.35115	0.354539	3.69393	2.10056	0.162251	1.17003	0.48925
9.70876	7.26859	3.02336	3.54633	6.04444	1.99129	5.41612	1.2459
7.435	1.22072	5.28215	5.74771	4.31989	2.86707	2.56329	0.947355
3.90023		5.73551	5.63691	6.12054		4.33153	1.3698
21.4676	17.9195	20.6124	18.4285	19.0074	19.2284	17.9176	1.24933
4.9311	0.974484	2.48708	1.93767	2.57505	2.29325	1.7557	0.404782
6.88683	1.0078	5.61121	6.35531	3.50707	5.05226	5.41467	1.9967
4.13812	1.00487	5.98974	5.15992	2.10383	2.48026	1.96263	2.1927
2.49591		11.008	10.3411	1.46873	8.62993	8.76636	0.334414
2.51986	1.17946	1.11654	1.75062	1.16509	1.58348	1.28615	0.299038
8.49329	3.90335	2.63523	2.95138	5.9188	8.33508	5.6973	0.492566
0.581566	0.927162	7.61765	1.81985	1.61782	1.97207	11.4604	0.29272
2.075	1.61073	1.65554	2.23173	1.22773	2.55697	2.1026	0.730464
9.78291	8.32279	6.0552	6.29621	8.88907	7.1805	9.51541	1.18192
6.5349	4.90737	5.25181	8.57319	7.75807	4.79795	3.25947	1.05559

## Sheet: Landmark_4
2.53497	3.15265	3.3211	3.7548	1.43791	2.11045	2.01781	7.52872
7.48924	7.81384	8.26223	9.00028	7.49783	6.32102	9.20704	8.60014
6.75154	5.22749	6.16356	1.57697	5.5037	3.24723	4.88083	4.80864
3.16558	1.06965	2.4305	1.98799	2.11336	0.908275	3.40925	4.06947
6.16251	6.08119	5.53295	6.16018	6.02838	6.16986	6.63177	4.21783
9.77377	6.14106	5.75114	6.6261	8.18939	6.21302	8.07023	4.874
5.18594	4.94049	3.75711	3.00625	5.14021	8.01871	1.52479	2.57633
6.7035	3.30755	3.03939	2.07759	1.81095	2.20594	1.52088	4.15188
0.431949	7.36799	0.960576	3.73104	6.06309	4.89984	5.33285	0.416215
5.75644	4.10916	5.93483	6.3707	3.99526	2.54704	5.56822	0.546913
0.4279	0.324493	3.69446	2.4527	1.99456	2.2161	2.35612	1.87855
10.3256	5.04026	1.2002	1.59439	3.2136	1.93552	2.39447	4.24524
3.15497	6.93463	3.59479	1.83495	4.39716	3.8525	1.18396	2.20822
4.10393	4.06825	3.09921	1.13774	1.13942	1.12232	0.638904	0.79564
2.52262	3.48017	2.88975	4.89548	0.930428	4.3429	3.61745	0.709876
6.56867	11.5143	4.24866	4.88186	11.5834	8.51655	7.14912	1.32089
22.3572	23.5333	24.9379	23.6478	23.5935	23.026	24.7709	22.5462
	1.5315	1.7683	0.884417	3.17495	3.16266	1.39392	7.89959
9.79293	11.9909	7.93867	13.9992	9.37912	11.2062	13.5582	14.5555
3.6404	1.45289	5.98627	5.24266	4.41789	4.56664	8.49218	2.28367
3.73758	1.64104	0.98372	0.477342	0.34986	0.254897	4.39709	4.00143
4.6044	1.7315	1.25129	3.16858	2.16999	0.901232	6.01118	1.35099
2.26129	1.41213	0.682449	1.52683	1.28798	2.78626	3.48862	1.14384
3.65148	1.65234	3.73383	2.21518	2.49173	1.69768	1.69914	2.95524
3.11917	1.99111	1.9739	2.10751	0.621464	1.56235	1.55376	1.98775
7.41952	2.50357	5.52443	5.39568	3.85576	3.49861	3.27902	7.08687
2.81519	4.05942	3.08098	4.16289	3.24319	1.93777	2.42828	1.02503
2.40865	1.18416	2.4005	1.60709	2.31062	1.15147	2.74778	2.4113
10.2991	7.78598	8.85915	9.65738	7.90899	9.14077	9.43749	11.4903
3.46697	6.92001	8.49171	3.62313	22.7261	0.105454	0.403099	6.70738
3.75958	0.809373	4.39053	4.34959	5.95304	3.42181	4.07513	1.49155
3.50791	9.01271	15.1552	14.2466	10.5691	12.0793	13.69	17.6643
1.90876	2.26017	1.62234	2.18293	1.69268	1.33183	3.08335	1.03875
2.62016		6.12569	2.74756	8.8662	4.32447	1.27022	1.96045
1.95438	1.45516	0.333719	0.888374	1.0213	1.70749	0.497422	0.827375
2.72991	2.71293	3.15915	3.03596	2.11463	4.26962	3.55417	2.26847
1.7202	6.25452	6.00349	2.73086	0.561703	2.0456	8.53048	3.14579
1.02092	2.66998	1.51114	3.34888	3.94653	1.20495	3.54608	0.502115
3.42491	3.47752	2.30663	0.434998	1.67577	1.52637	0.921411	0.793751
7.0846	7.86808	8.11284	11.117	7.68357	8.83515	7.30036	2.34485

## Sheet: Landmark_5
3.21038	1.88298	3.54802	2.28001	3.00693	0.767754	1.086	1.06364
4.01639	2.70414	3.8252	4.166	0.980751	5.69901	1.70207	5.46416
4.08885	1.60576	3.54525	3.06028	1.95216	4.47849	5.07059	1.1203
6.91671	3.89757	0.485976	1.99482	3.20047	3.4074	0.935729	1.3638
0.749273	2.21477	2.87626	0.29303	0.561683	0.576555	1.27739	3.32521
11.2362	7.92334	6.7867	5.73831	6.83229	4.97545	7.53305	1.72478
0.801234	2.01031	1.08553	1.3718	4.46362	2.29117	0.4734	2.28876
1.12499	0.681677	2.14273	2.16634	3.04486	0.811741	1.43924	0.888828
3.65047	0.264992	2.32611	1.69845	0.377564	3.0376	0.863573	0.979768
6.96347	4.63075	8.56998	1.32861	2.72989	5.34501	4.60576	0.677997
2.739	2.80966	2.8626	1.71664	1.06235	0.787004	2.06795	1.89639
4.3376	0.663984	1.63327	0.919758	3.75994	1.43885	0.975721	1.70388
5.25376	1.66468	1.46583	1.28191	5.72668	0.536745	0.467028	0.957679
1.29708	1.65566	0.324637	1.91949	1.37284	2.34417	1.15303	0.602001
3.38284	1.35324	2.82181	1.14668	1.43255	1.12999	1.31056	1.32769
5.19625	13.3806	7.27081	9.88113	7.61707	8.44764	8.02724	0.463083
19.4847	11.7807	22.5391	22.0014	16.0142	21.8265	21.5662	20.6869
	3.12455	2.74971	1.30785	1.31582	1.13947	0.845169	0.748337
10.4682	2.1184	1.53294	4.04452	5.69953	6.88341	2.08353	4.44394
2.98387	0.105821	1.68389	1.60836	2.08059	2.5328	0.710334	0.68215
2.45086	3.31077	2.79235	0.949867	0.651601	0.929308	1.08441	0.845033
3.75051	5.09784	3.15148	3.79491	0.660978	3.22969	2.49198	1.20875
0.919822	3.00183	0.94473	1.86499	2.47175	1.76376	1.22143	2.01934
8.71525	2.21701	3.02475	1.30783	1.17243	1.31739	1.98158	1.06501
1.88659	2.39748	1.31586	2.13886	1.55078	3.14287	1.36334	0.883221
3.83949	5.81511	2.99432	4.48111	1.44627	1.71949	3.0549	0.59414
0.556833	1.91048	3.37913	0.340598	0.154508	1.17982	1.96218	1.19444
0.688659		0.27525	1.67572	2.22738	4.59405	1.46795	1.83686
0.407762	3.18371	7.80718	10.44		9.72667	4.89513	5.8132
2.97004	3.22823	0.930637	1.81887	1.74391	1.89619	1.68723	1.79374
1.87081	1.68282	2.41316	3.90402	1.50047	4.72605	2.89556	3.66489
0.722217	2.52464	2.62008	2.17145	1.64355	2.71746	1.88976	2.80996
3.81068		0.975563	4.51747	5.09955	4.68336	4.40749	5.30407
6.18525	1.21998	1.34006	2.25411	1.32206	0.638603	0.513167	0.771626
1.988	1.0521	2.1054	1.43369	3.63991	1.1769	1.09887	1.54803
1.9873	4.65638	2.00102	1.69682	3.06071	4.28669	3.06509	2.89343
0.72887	0.482453	5.99793	1.09872	5.06713	3.68136	3.66801	4.22521
0.758631	1.7008	0.849323	1.57904	1.4477	1.72924	0.947444	1.77677
3.10843	5.18531	0.235086	0.947028	4.6705	5.86254	4.08707	3.03773

## Sheet: Landmark_6
0.90698	0.219645	2.24107	1.03889	1.87233	1.05357	2.13638	1.60912
0.737692	1.41238	1.00996	1.45698	1.76172	1.96274	1.15985	1.57352
0.144863	0.194926	0.69679	1.32475	0.856378	0.550146	1.46269	1.25933
0.662788	1.25887	0.269026	0.59741	0.806904	1.25485	1.87498	0.798851
1.17337	2.8025	0.996305	1.91777	2.21525	0.568975	0.192679	0.215483
0.703175	1.80688	0.747087	0.524188	2.01056	0.420298	1.08068	0.462693
1.58004	1.20393	0.552702	1.56117	0.961224	1.27874	1.24635	0.604779
2.48377	1.43174	1.94747	2.7081	2.57506	2.37828	2.24138	1.71958
0.408404	0.826845	1.61462	0.746343	2.78989	1.70331	2.07475	1.62422
0.5248	2.01764	2.47712	1.67808	1.45309	1.73862	0.847337	0.944897
2.3745	0.44753	2.70538	2.50035	2.77317	3.26886	1.27611	1.93408
0.665974	5.41617	0.278255	1.06256	1.54492	0.63966	2.66395	1.51512
1.06865	0.654056	1.74561	1.866	1.58968	1.71715	1.27996	1.15359
4.33325	4.14774	7.00327	4.80134	2.71317	8.44156	2.72133	0.632641
1.7425	1.88251	2.34428	1.51189	1.44525	2.22213	1.85862	1.94179
2.74445	3.4824	2.3578	0.975596	2.15847	1.48926	1.24116	1.72562
2.02929	1.57647	1.96806	1.34946	0.956325	0.403068	0.663395	1.13349
	11.5799	10.5507	11.4046	10.2335	10.6049	11.2224	10.5523
4.18399	3.84594	4.68567	4.16068	4.96467	3.91355	2.41335	3.898
0.280732	0.748381	0.408405	0.354783	0.297567	1.04774	1.30963	0.639775
1.87866	1.17413	1.70424	3.37069	2.16799	0.92508	1.58285	1.56514
0.36359	1.17864	0.199237	1.70707	0.228001	0.603589	1.79732	0.798544
0.795351	1.18003	0.381721	1.45754	0.639142	0.944428	1.80648	0.213434
1.03984	1.15104	0.805381	0.214677	0.863318	0.573773	0.622259	0.0440306
1.25933	0.151922	1.08264	1.11625	1.36686	1.42121	0.615659	0.892059
2.77831	1.447	1.49082	1.64385	2.00626	3.12112	1.69697	2.61867
1.75749	0.937113	0.916128	0.898186	0.611855	1.22379	1.02231	1.36067
0.298912	0.90627	0.391325	0.497202	0.722782	0.142795	0.701286	1.71544
2.79169	2.10441	1.40125	2.93762	1.06746	1.12927	1.53702	3.4463
0.405053	1.50918	2.29779	8.83546	4.024	1.78119	4.40013	4.46049
3.38165	1.71566	3.13611	5.34099	3.9198	5.60968	4.65554	7.2864
1.06039	0.0280434	0.831832	1.13132		1.46663	1.37746	0.50996
1.49559	2.4989	0.873568	1.94144	1.47621	2.91638	1.11523	1.06428
0.945935		0.302221	2.0374	0.306244	2.32598	0.750337	1.33348
1.53459	0.746702	0.534566	0.527381	1.75489	0.618369	0.814311	0.577507
2.25458	0.429109	1.53605	1.96706	1.72701	1.91662	1.09002	2.99829
1.30885	0.727316	4.24431	1.94708	1.74144	2.22213	3.72335	1.25943
1.15366	0.340111	0.943777	0.411354	1.06457	0.597539	2.19555	0.486089
0.45457	1.91974	1.95842	0.653871	0.657584	1.20617	1.99564	0.216641
9.77019	6.36582	7.08869	6.24173	5.00931	8.14306	5.50934	2.65487

## Sheet: Landmark_7
4.01855	2.71247	3.20825	2.75628	2.87771	3.41375	2.58349	2.00603
1.33416	0.443368	0.859541	0.363128	0.34581	0.571865	0.386689	0.284071
2.62928	1.28546	2.00864	2.22209	0.39333	0.635931	2.00981	0.625448
2.15186	0.856298	1.04831	0.428046	1.55051	0.0232658	2.47625	0.543522
0.212379	1.74953	0.566787	0.890426	0.413905	0.0831465	0.956176	0.20166
1.493	2.28177	0.868255	0.224998	2.01525	1.34252	0.346148	0.312706
1.47848	0.720408	1.18202	2.70833	0.249932	1.45522	1.23415	1.44772
0.131369	1.10463	0.126451	1.25273	1.08609	0.509468	0.978645	0.310241
0.702427	2.55846	2.99332	1.5061	2.16287	1.28187	1.19162	2.00883
1.44656	0.927314	0.489091	0.375467	0.909993	1.23999	0.664667	1.08823
0.701781	0.932837	0.671859	0.937842	0.809275	0.896837	1.15646	0.511725
1.30881	0.247532	1.02408	2.22635	0.952647	1.87617	2.05448	1.57513
2.04021	1.99433	1.8895	1.95245	2.56197	1.87617	0.840699	1.26701
1.24757	1.26924	0.381451	0.81446	0.712797	0.275626	1.59765	0.216444
3.42847	2.13027	3.79359	3.33209	2.81632	4.01414	4.16677	3.12863
2.26167	2.16454	3.62893	1.05042	4.94567	4.20257	3.2358	0.87345
3.40173	0.959105	2.83998	2.14592	2.16819	3.44829	3.24852	2.40682
	2.15428	1.84412	1.57556	2.95568	1.65069	1.7683	1.39225
4.09434	4.45623	3.29439	3.02729	2.83817	3.98951	3.83566	3.43555
0.576011	0.49107	0.891331	1.56665	0.952647	1.51793	0.946978	0.887176
0.657658	0.216328	0.689283	0.566676	0.0930626	0.904527	0.688946	0.580085
2.85454	1.35819	1.83547	1.54416	2.25129	2.53474	3.0746	0.622569
0.884919	0.485298	1.30872	1.35726	1.39132	1.49038	0.383141	0.386377
3.53261	4.26055	4.57859	2.46846	5.49521	3.35773	4.77805	4.05629
0.416253	1.88857	2.51271	0.398876	0.24947	1.87617	0.946978	0.354098
0.924089	0.943964	1.64444	1.07333	1.22147	1.28598	1.62785	1.63041
1.71993	1.38416	2.62351	0.727018	1.31737	2.27693	2.30959	0.875318
1.06679	1.40989	1.19793	1.46055	1.24785	0.0860313	1.44222	0.273189
0.898798	1.226	0.80663	1.20869	0.133246	2.66388	0.951987	0.994474
6.48553	4.07008	4.02328	5.72557	9.86628	5.00083	8.99045	6.67044
4.35659	4.01773	4.58977	4.5544	4.07947	2.11689	5.45759	1.69656
1.84282	0.049236	4.16778	1.59993	0.442421	0.556605	3.08644	1.09089
2.58006	1.60324	1.20727	1.7539	1.73352	1.41799	0.523773	1.17842
1.68162		2.0203	0.607998	2.3212	0.924542	0.78601	0.371347
0.558124	1.7199	1.51269	0.925026	0.142988	0.333176	1.23939	0.630928
0.323003	1.31464	0.533555	0.36775	0.602916	0.432135	0.0685783	0.738563
0.66761	0.320916	3.10755	0.554416	0.877965	0.443437	2.35893	0.913856
1.39744	0.544661	1.86498	0.678924	1.34458	1.29844	0.529658	1.25281
15.2232	0.76475	0.554276	0.375467	0.471893	0.170438	0.108682	0.977437
1.31936	2.36663	1.45606	0.651697	2.16774	2.27776	0.351217	0.667974

## Sheet: Landmark_8
1.12455	2.16475	1.10475	0.604906	0.318074	2.092	0.551321	0.705366
2.32734	6.84322	2.74337	2.56708	0.492959	3.37449	3.40386	2.17686
1.55705	3.39552	1.16	2.19916	2.697	5.97066	2.93047	1.31639
1.04834	1.06995	2.44148	0.565706	0.857124	3.42785	0.523968	0.91299
2.01328	2.7748	2.3552	1.78788	0.722314	3.45221	3.16974	3.36193
0.32966	0.770844	0.379702	1.09754	1.03697	0.986496	0.373382	0.898959
0.8932	1.56641	2.83642	4.64895	1.10616	2.03427	0.640084	0.480417
2.22746	3.20398	2.54775	1.6234	3.53474	2.07925	0.780164	1.07037
1.45061	1.38527	0.990939	1.11996	1.38073	1.13048	0.601212	1.53324
1.42356	0.483854	0.774533	1.45345	1.43292	0.203235	0.65428	0.310555
1.47422	1.76723	2.30644	2.32614	2.0351	2.03692	2.35606	1.25396
3.09397	2.23029	1.89235	2.23522	1.68157	0.419234	1.20638	0.732491
1.7147	0.464793	2.8487	4.8158	1.2745	2.72757	2.49796	1.90473
1.04353	1.56237	1.62118	3.32655	1.45256	2.42312	1.37754	1.96685
1.02424	2.64721	2.43335	2.61966	2.08317	2.48172	2.88591	0.83238
0.708527	0.34873	2.43679	2.76129	0.762307	3.06629	1.48597	0.717909
0.671985	0.19618	1.81967	1.58978	2.36149	1.77462	0.957254	1.52104
	2.8475	3.26092	1.80783	1.10546	0.289822	1.57879	0.325902
3.07058	2.82109	1.78189	2.53407	4.37061	3.29602	3.33549	0.581225
2.74218	4.092	1.94616	4.56464	1.08664	2.48136	2.93456	1.80879
3.82179	5.23215	3.56869	2.86061	4.86811	4.4674	4.45891	1.2622
0.619335	2.14865	0.545835	0.648153	2.37327	2.53658	0.711165	0.740775
1.36756	2.13099	1.10475	2.19978	0.492959	0.849999	2.2599	1.67996
2.02729	1.35009	4.05432	2.81515	0.523066	3.37111	3.54413	1.55479
2.16355	1.13512	0.320527	1.20443	0.792547	0.289822	0.65428	0.849572
0.0502182	1.58817	2.2478	2.23061	0.62739	0.578172	0.998024	0.82489
2.74176	1.26466	1.09807	1.87074	1.98212	2.56464	1.57253	1.41384
1.62766	2.73948	2.25162	1.77371	3.01065	2.99959	3.09581	0.831846
1.17332	0.831289	1.33662	2.22613	2.18612	2.12699	2.78585	0.394574
1.46118	0.600759	3.31978	4.3283	2.4656	1.8606	3.90823	2.65898
1.40853	2.9668	2.3681	0.789032	2.26084	1.50819	2.51403	0.693232
2.14632	0.740124	0.887489	1.17767	2.87025	0.890288	1.33053	0.10094
0.384001	2.54408	2.69184	1.05719	2.47002	2.21946	1.50966	0.819245
4.05478		4.88086	2.4424	4.49719	0.854035	2.42754	1.20025
4.46503	5.41253	3.30785	2.91908	3.5805	3.49812	3.44312	3.1401
1.2412	2.21853	2.19853	3.97947	2.23204	2.30184	3.22004	0.665559
1.25099	0.811929	1.13529	2.00267	0.681926	0.16985	3.05506	0.894116
1.12549	0.671544	0.646253	0.821088	1.84663	2.53465	2.20885	1.14184
0.834585	1.65507	0.226272	0.834494	0.0553859	3.70224	1.30424	1.65203
3.77294	3.84495	4.78858	1.95011	9.65158	4.28265	2.28906	1.46748

## Sheet: Landmark_9
0.513511	1.11929	0.803989	0.48787	1.75373	0.626567	1.74882	0.136781
0.704107	1.14513	0.736017	2.0351	0.533077	0.0517377	0.356602	0.428694
0.915172	1.26697	0.749502	1.15828	0.710727	0.512032	1.06963	0.225363
1.51931	1.74722	1.27831	1.91245	1.73048	2.39526	1.06284	0.613286
1.43256	1.44558	0.148213	1.41309	0.511486	0.894473	0.358864	0.37968
1.24799	1.41552	1.44741	1.68656	1.74706	1.78516	1.81338	0.574094
0.900971	1.68236	1.71804	0.73239	0.624247	1.17609	0.424405	0.31901
2.06596	0.218512	0.112633	0.895312	0.965634	0.692167	0.530676	0.399318
0.676416	1.9333	0.915566	0.801027	2.4183	0.580089	0.124961	0.518092
0.454235	1.00109	0.568858	0.454934	1.20545	1.12551	1.09372	0.896672
1.33616	0.778012	0.319381	0.719246	0.656053	0.884668	0.754958	0.437125
1.82152	1.09137	1.79661	0.510042	0.638549	1.03671	0.723131	0.344434
1.04933	0.678805	0.249643	1.07585	0.716376	0.406442	0.736309	0.446249
0.634863	0.699874	0.994544	0.699722	1.37371	1.42821	0.612744	0.393832
0.928673	1.50827	0.926631	0.733083	0.853972	0.439383	0.750775	0.506666
0.622273	1.72883	0.324413	1.77041	0.816322	1.25849	0.528872	0.475588
0.778683	0.205877	0.584083	0.530079	0.91461	1.55526	0.736309	0.446249
	0.408577	0.310014	0.926091	1.14003	0.719433	1.63802	0.567766
1.27863	0.748376	0.852085	2.0372	0.254876	0.874475	1.58346	0.295119
0.640005	0.871882	0.337761	0.728876	0.290563	0.882248	0.37034	0.398238
0.43855	1.79978	0.239371	0.904676	0.892048	0.43377	0.269894	0.638209
0.789859	0.682133	0.565389	1.16299	0.833646	0.725359	1.51699	0.273779
0.270444	0.280881	0.50528	0.64658	0.501572	0.178651	0.551741	0.398238
1.19016	1.04034	0.522339	1.33282	1.05432	0.789864	1.03213	0.149014
0.209447	0.898474	0.767317	0.811924	0.0908664	1.23402	0.181403	0.203074
1.98595	0.883347	0.449115	1.30945	0.83067	1.55439	1.29402	0.255891
1.03998	0.631335	1.08243	0.777702	0.864353	1.38799	1.66946	0.817845
0.936539	1.50276	0.470609	0.473046	1.39148	1.20707	1.4618	0.388531
0.255518	1.77148	1.24052	1.14038	0.984684	1.34433	0.901422	0.878535
0.78687	0.323678	3.39971	1.50866	2.85609	1.06681	1.54542	0.536085
0.76636	0.979253	0.784703	0.94087	0.890601	1.15471	0.617806	0.739232
2.71331	0.467198	3.12874	0.789163	1.79317	2.28494	2.37366	0.894501
3.60481	0.955392	0.930625	1.30442	0.684353	1.09499	1.26099	1.08662
1.40294		1.41212	1.01143	0.897576	0.997147	1.16939	0.448935
1.18933	0.332068	0.747622	0.478965	0.675633	0.0171077	0.33003	0.394567
0.85054	0.892901	1.13616	0.141809	1.09891	0.382275	0.542117	1.05208
0.23151	0.507297	0.740879	0.876548	1.0499	0.992945	3.61338	0.720763
1.46822	0.248339	0.530101	0.443939	0.563848	0.96486	0.37034	0.387581
1.58795	1.7731	0.988245	0.862815	0.956055		1.18739	0.662126
3.43215	2.97472	4.36292	4.19277	3.86204	4.05902	2.60214	1.49117

## Sheet: Landmark_10
1.8451	3.25031	1.66296	3.00904	3.99758	2.32547	2.10344	1.24286
1.7552	3.88447	2.05933	3.25969	3.13754	3.8958	3.80196	3.17952
0.735891	0.842018	0.748894	1.11148	0.19753	3.42101	1.31907	1.65772
0.633229	1.01359	1.9831	4.42144	1.17266	1.21674	2.12428	3.10847
1.65021	3.58955	3.71826	2.53747	3.64414	3.64492	3.60286	0.570774
0.942008	0.971782	0.841032	0.38722	1.34201	0.376924	1.14273	1.7164
0.441426	2.90526	2.83517	1.62572	2.86486	5.26194	1.99885	1.94508
4.29487	2.97439	6.23522	4.65864	5.2283	4.64741	3.47619	3.41969
2.32645	1.30261	3.61772	0.638071	2.82361	0.901727	0.842902	1.36888
1.09761	1.88654	2.8725	3.2717	3.04759	3.67682	0.886488	4.56042
1.21407	1.63344	3.7277	3.43259	2.31531	2.04249	2.47909	3.1892
2.27214	1.3859	2.24551	2.09627	0.918611	1.06762	1.92328	2.06601
0.800666	2.15563	1.31855	3.88755	2.46449	3.03318	2.77799	4.14534
2.88364	4.69639	3.91878	0.868518	4.67577	2.45768	3.42881	2.53169
2.2266	1.8579	3.55206	2.77719	0.765862	2.5282	1.75298	3.55024
0.800666	2.50787	1.75774	2.11038	1.61138	1.14186	1.02044	1.70694
0.980332	1.14444	1.40437	1.24854	0.524971	1.52164	1.85787	2.34788
	3.16278	2.34943	2.2216	1.81513	1.23172	1.19695	0.946916
3.91296	5.07581	3.42332	4.87936	5.27668	5.30597	6.66624	1.69222
1.00456	5.04945	2.8504	2.49332	3.64253	2.82459	2.10344	0.955136
2.59332	2.65815	6.1251	2.24856	3.66239	3.52523	1.94664	3.63505
1.17079	1.04094	4.07778	6.13718	1.30873	4.53796	5.54345	2.76587
0.550946	2.43936	2.08815	0.959308	2.64457	0.570193	0.907797	2.91562
1.24067	1.71686	2.3392	1.52677	0.726976	1.68642	0.431864	2.09531
4.60156	2.23131	2.75101	4.52107	1.44487	3.14568	3.34776	3.38055
1.87001	3.48565	1.90724	1.24939	2.16533	1.55452	0.928876	2.38603
1.57011	2.68296	1.83044	1.14715	1.51445	3.06545	3.30183	1.31834
1.3936	0.601188	0.546868	0.473999	0.471721	0.774953	0.257568	0.542195
0.719773	0.832382	2.29684	1.2769	1.0808	1.12384	0.833433	2.52765
3.39213	9.71653	5.51347	5.77429		6.98541	8.90706	3.28766
5.80358	1.91492	2.06937	3.15359	4.23192	4.79478	4.62994	0.659489
3.25197	2.79988	3.53867	1.72792	1.03221	1.32234	2.5739	2.82206
1.4815	0.495072	3.19939	0.718439	2.0094	1.31108	2.04538	0.668228
2.93548		4.30518	7.11217	6.44347	0.251757	7.53608	1.08487
0.218096	1.32977	0.548767	0.534942	2.60814	0.301875	1.62255	1.47949
0.913575	2.58602	3.84016	1.65911	3.96699	4.37009	3.82188	1.66804
0.393453	1.44662	2.5247	0.556434	1.22349	1.14186	2.9951	0.426718
1.95452	1.02627	2.6229	0.121896	4.60443	0.881667	0.611527	3.04807
1.24864	0.575235	0.208273	3.80438	0.649262	1.42758	0.809772	1.59342
1.03617	2.89079	1.86731	1.39976	2.41132	3.38578	2.76863	2.32733

[truncated: 4 more sheets: Landmark_11, Landmark_12, Landmark_13, Landmark_14]
